# Supplementary material for: The accumulation of methylglyoxal and acrolein impairs arginine homeostasis causing hyperglycemia and renal abnormalities in male zebrafish
Source: Nat Commun. 2026 Jul 28;17:7565. doi: 10.1038/s41467-026-76082-6 (PMC13416155; doi:10.1038/s41467-026-76082-6)
Supplement: Supplementary file 4 — Source Data [file 41467_2026_76082_MOESM4_ESM.zip]

Archive with 9 entries (8 files):
- source data/
- source data/.DS_Store
- __MACOSX/source data/._.DS_Store
- source data/source data supple.Fig.xlsx
- __MACOSX/source data/._source data supple.Fig.xlsx
- source data/source data Fig.xlsx
- __MACOSX/source data/._source data Fig.xlsx
- source data/western blot.pdf
- __MACOSX/source data/._western blot.pdf
