# Supplementary material for: The accumulation of methylglyoxal and acrolein impairs arginine homeostasis causing hyperglycemia and renal abnormalities in male zebrafish
Source: Nat Commun. 2026 Jul 28;17:7565. doi: 10.1038/s41467-026-76082-6 (PMC13416155; doi:10.1038/s41467-026-76082-6)
Supplement: Supplementary file 4 — Source Data [file 41467_2026_76082_MOESM4_ESM.zip › source data/source data supple.Fig.xlsx]

## Sheet: Supple Fig 1E-F
body length	WT	AKR1A1AKO	GLO1KO	GLO1/AKR1A1A DKO
1	2.55	2.82	2.8	2.95
2	2.8	2.52	2.6	3
3	2.6	2.8	2.8	2.5
4	2.86	2.85	2.28	2.5
5	2.48	2.55	2.35	2.75
6	2.41	2.4	2.3	2.7
7	2.69	2.7	3.08	2.58
8	2.66	2.95	2.5	2.75
9	2.7	2.85	2.7	3.2
10	2.58	2.7	2.78	2.9
11	2.63	2.82	2.9	2.93
12	2.95	2.45	2.5	2.9
body weight	WT	AKR1A1AKO	GLO1KO	GLO1/AKR1A1A DKO
1	0.1185	0.141	0.1814	0.1583
2	0.1488	0.1453	0.1065	0.2106
3	0.1289	0.1295	0.1522	0.116
4	0.1733	0.1574	0.0862	0.1192
5	0.0961	0.1149	0.0949	0.1355
6	0.0939	0.0679	0.0892	0.129
7	0.1395	0.1244	0.2086	0.1261
8	0.1446	0.1707	0.1156	0.1425
9	0.1455	0.1634	0.1	0.2517
10	0.1196	0.1382	0.1449	0.2205
11	0.1355	0.1489	0.1822	0.2096
12	0.1875	0.0887	0.1386	0.1999

## Sheet: Supple Fig 3A
Genotype	arginine(nmol/protein)-muscle
glo1+/+ akr1a1a+/+	6.51243
	7.61878
	8.53807
	10.6813
glo1+/+ akr1a1a-/-	9.83148
	8.90151
	10.3072
	6.92931
	9.87424
glo1-/-akr1a1a+/+	7.05224
	8.89616
	8.6503
	10.1682
	8.45789
glo1-/- akr1a1a-/-	9.4627
	11.1035
	10.4568
	12.2259
	10.9165

## Sheet: supple Fig 3C-F
qPCR	muscle
	WT	DKO
ass1	0.999804	1.79428
	0.982552	1.18722
	1.63101	0.599011
	0.20825	1.69354
	1.65672	0.604699
asl	1.00001	2.30616
	1.89283	2.31008
	2.27005	5.56379
	3.74749	2.61156
	3.55128	0.788863
		1.75642
odc1	1.00022	0.772291
	6.61007	4.64792
	5.05574	1.00974
	3.58884	1.58625
	1.19634	0.634762
arg1	1.00025	1.47406
	1.15788	1.26344
	1.11971	1.60053
	1.26986	1.88655
	0.888469	0.67473
		0.926777

## Sheet: Supple Fig 3H
fasting muscle pAKT/AKT
	WT	DKO
1	1	0.960667
2	1	1.11115
3	1	1.08857

## Sheet: Supple Fig 3J
fasting liver pAKT/AKT
	WT	DKO
1	1	0.949612
2	1	1.07176
3	1	1.06601

## Sheet: Supple Fig 4A
nitrite+nitrate
	WT	DKO
1	1.00172	0.888934
2	0.925845	0.732063
3	1.30726	0.925845
4	0.956604	0.781277
5	0.8592	0.718734
6	1.26419	0.895086
7	0.758721	0.66952
8	0.802809	0.602875

## Sheet: Supple Fig 4B-C
Protein-free MG-H1 in larvae(nM)
WT	AKR1A1AKO	GLO1KO	GLO1/AKR1A1A DKO
457.5	443.6	442.6	588
530.6	423.2	506.6	474.6
407.5	485.3	484.8	542.1
472.6	395.9	399.6	578.7
343.7	523.2	478.2	525.6
WT	WT+ACR	WT+MG	WT+MG+ACR
437.2	423.8	559.2	596.4
422.3	502.3	679.4	509.8
509.2	519.9	689.1	638.2
416.1	532	501.5	557.7
500.5	441.9	567.4	565.6

## Sheet: Supple Fig 4D
arginine
	WT	WT+15mM CAR	DKO	DKO+15mM CAR
1	97.3824	94.4979	62.288	81.0371
2	99.9173	95.9402	52.8042	74.6563
3	92.0068	92.3564	49.7012	81.78
4	92.575	92.3127	59.9717	80.0756
5	95.4594	105.817	68.5377	91.7009

## Sheet: Supple Fig 4E-J
qPCR	larvae
	WT	DKO
atf4a	1.00022	1.32226
	1.02794	1.22743
	1.0148	1.14701
	0.917284	1.26916
	0.889769	1.17569
atf4b	0.999865	1.34176
	0.961906	1.36489
	0.945253	1.27173
	0.929981	1.30936
	0.910769	1.27491
ass1	0.999667	0.750777
	1.29984	0.978342
	1.12553	0.751245
	1.09933	0.84285
	1.00011	0.965549
asl	1.00008	1.12978
	0.741877	1.27374
	0.988321	1.23105
	0.694616	1.26472
	0.974685	1.21755
arg1	1.00019	0.91277
	0.777236	0.907065
	1.24755	0.785941
	1.03354	1.02378
	1.11035	0.739076
odc1	0.999741	0.806074
	0.975656	0.729429
	0.993155	0.747668
	1.01738	0.832571
	1.15831	0.750239

## Sheet: Supple Fig 4K
Genotype	Ornithine
glo1+/+ akr1a1a+/+	30741
	42100
	27857
	17413
glo1+/+ akr1a1a-/-	24494
	17415
	30686
	44242
glo1-/-akr1a1a+/+	41551
	31783
	14826
	14670
glo1-/- akr1a1a-/-	7909
	4408
	18391
	16783

[truncated: 17 more sheets: Supple Fig 4L, Supple Fig 4M, Supple Fig 7A-I, Supple Fig 8B, Supple Fig 8D, Supple Fig 8E, Supple Fig 8F, Supple Fig 9B, Supple Fig 9C, Supple Fig 10A-H, Supple Fig 11B, Supple Fig 11C, Supple Fig 12B, Supple Fig 12C, Supple Fig 13B, Supple Fig 13C, Supple Fig 13D-E]
