# Supplementary material for: The accumulation of methylglyoxal and acrolein impairs arginine homeostasis causing hyperglycemia and renal abnormalities in male zebrafish
Source: Nat Commun. 2026 Jul 28;17:7565. doi: 10.1038/s41467-026-76082-6 (PMC13416155; doi:10.1038/s41467-026-76082-6)
Supplement: Supplementary file 4 — Source Data [file 41467_2026_76082_MOESM4_ESM.zip › source data/source data Fig.xlsx]

## Sheet: Fig 1A
Genotype	Dicarbonyls (pmol/Larvae)
	Methylglyoxal
glo1+/+ akr1a1a+/+	0.602018
	0.677344
	0.796178
	0.709945
glo1+/+ akr1a1a-/-	0.722495
	0.609311
	0.672857
	0.702491
	0.621613
glo1-/-akr1a1a+/+	0.807367
	0.829078
	0.839732
	0.783112
	1.01768
glo1-/- akr1a1a-/-	0.858971
	0.912165
	0.787218
	1.00906
	1.00339

## Sheet: Fig 1B
acrolein levels
	WT
glo1+/+ akr1a1a+/+	2.13346
	1.82311
	2.07072
glo1+/+ akr1a1a-/-	2.56732
	2.66134
	2.50457
	2.45614
glo1-/-akr1a1a+/+	2.03797
	2.42683
	2.19891
	2.39866
glo1-/- akr1a1a-/-	2.64496
	3.39225
	2.85532
	2.5565

## Sheet: Fig 1C
4-HNE levels
glo1+/+ akr1a1a+/+	242.557
	146.678
	224.017
	165.954
	282.498
glo1+/+ akr1a1a-/-	354.796
	253.103
	160.38
	270.52
	222.068
glo1-/-akr1a1a+/+	220.872
	147.262
	248.618
	300.993
	200.906
glo1-/- akr1a1a-/-	192.829
	158.757
	172.158
	194.27

## Sheet: Fig 1D
MDA levels	WT
WT	1.52701
	2.4686
	2.96571
	4.02815
	1.6439
AKR1A1AKO	4.91713
	2.44656
	2.32654
	3.66822
GLO1KO	2.43562
	3.71483
	2.45271
	3.69814
	2.75646
DKO	2.57185
	3.84924
	2.82091
	3.07211
	5.90862

## Sheet: Fig 1E
Genotype	Acetaldehyde (pmol/larve)
glo1+/+ akr1a1a+/+	16.4325
	20.7143
	18.6772
	13.8072
	18.6555
glo1+/+ akr1a1a-/-	17.62
	22.3949
	17.4039
	19.9039
	17.5334
glo1-/-akr1a1a+/+	18.561
	16.1837
	16.0051
	19.2225
	17.5716
glo1-/- akr1a1a-/-	17.2223
	18.2815
	12.762
	15.8652
	14.2099

## Sheet: Fig 1F
Glyoxal(pmol/Larvae)
WT	1.796
	2.654
	2.572
	2.93
AKR1A1AKO	2.511
	1.641
	2.043
	1.503
GLO1KO	1.275
	1.986
	1.745
DKO	1.821
	1.038
	1.813
	2.048

## Sheet: Fig 1G
Genotype	3-DG (pmol/Larvae)
glo1+/+ akr1a1a+/+	0.0224318
	0.0208459
	0.0155146
	0.0151369
	0.00963373
	0.0183002
glo1+/+ akr1a1a-/-	0.0109192
	0.0157354
	0.011422
	0.0143165
	0.0139854
	0.00887486
glo1-/-akr1a1a+/+	0.0221328
	0.00936509
	0.0240211
	0.01478
	0.0186523
	0.010829
glo1-/- akr1a1a-/-	0.0161058
	0.0185299
	0.0179054
	0.0182886
	0.0138223
	0.0166288

## Sheet: Fig 2D
Genotype	arginine(pmol/larvae)-larvae
glo1+/+ akr1a1a+/+	131.356
	106.042
	86.4823
	150.386
glo1+/+ akr1a1a-/-	88.2997
	116.246
	96.9922
	125.174
glo1-/-akr1a1a+/+	103.997
	123.47
	110.395
	95.2433
glo1-/- akr1a1a-/-	62.3809
	72.6002
	67.501
	63.6941

## Sheet: Fig 2E
Genotype	arginine(nmol/protein)-liver
glo1+/+ akr1a1a+/+	11.0821
	11.1094
	10.8149
	10.1575
	13.4552
glo1+/+ akr1a1a-/-	12.878
	10.1489
	11.9373
	11.0127
	10.4728
glo1-/-akr1a1a+/+	12.1137
	11.4349
	9.98114
	11.2585
	14.0805
glo1-/- akr1a1a-/-	10.4301
	7.095
	9.44132
	8.62196
	8.46324

## Sheet: Fig 2F
Genotype	Protein-Bound MG-H1 (pmol/mg)
WT	20.7782
WT	25.0011
WT	22.6334
WT	22.6104
WT	20.3546
AKR1a1aKO	24.6659
AKR1a1aKO	22.7902
AKR1a1aKO	23.7234
AKR1a1aKO	22.7718
AKR1a1aKO	26.159
GLO1KO	23.1621
GLO1KO	22.1517
GLO1KO	21.5643
GLO1KO	21.3352
GLO1KO	24.1364
GLO1/AKR1a1a DKO	26.5387
GLO1/AKR1a1a DKO	30.6834
GLO1/AKR1a1a DKO	27.8548
GLO1/AKR1a1a DKO	27.1268
GLO1/AKR1a1a DKO	29.8994

[truncated: 24 more sheets: Fig 2G, Fig 2H, Fig 4A-F, Fig 4G, Fig 4H, Fig 4I, Fig 4J, Fig 4L, Fig 4N, Fig 5A, Fig 5B-C, Fig 5D-E, Fig 5F, Fig 5G-K, Fig 6A, Fig 6B, Fig 6D, Fig 6E, Fig 6F, Fig 6G …]
